# Supplementary material for: Regional versus General Anesthesia in Postoperative Pain Management after Distal Radius Fracture Surgery: Meta-Analysis of Randomized Controlled Trials
Source: J Pers Med. 2023 Oct 27;13(11):1543. doi: 10.3390/jpm13111543 (PMC10671853; doi:10.3390/jpm13111543)
Supplement: Supplementary file 1 [file jpm-13-01543-s001.zip]

Archive with 1 entries (1 files):
- jpm-2654490-supplementary.pdf
